# Supplementary material for: Improving access to community-based pulmonary rehabilitation: 3R protocol for real-world settings with cost-benefit analysis
Source: BMC Public Health. 2019 May 31;19:676. doi: 10.1186/s12889-019-7045-1 (PMC6544941; doi:10.1186/s12889-019-7045-1)
Supplement: Supplementary file 1 — Participants’ informed consent. Free informed consent given to patients prior to integrate the study. (ZIP 2147 kb) [file 12889_2019_7045_MOESM1_ESM.zip]

Archive with 2 entries (2 files):
- Additional file 1_ENGR1.docx
- Additional file 1_PTR1.docx
